# Supplementary material for: Building resilience in animal research: a two-year mixed methods survey of organizational support programs
Source: Front Vet Sci. 2026 Feb 3;12:1736974. doi: 10.3389/fvets.2025.1736974 (PMC12911429; doi:10.3389/fvets.2025.1736974)
Supplement: SUPPLEMENTARY TABLE S1 — Survey text and coding scheme. [file Table_1.XLSX]

## Sheet: CF_DataDictionary
Scale	Variable Name	Question	Responses [Coded Value]
	Timepoint		Baseline [1] Year 2 [2]
Info Sheet/Consent	ResponseID	Record ID
	Consent	Documentation of Waived Signed Consent
Inclusion criteria	Age	What is your age? You must be over the age of 18 to participate in this study.	Any value
	Email	What is your email? This information will only be used to match your responses in longitudinal surveys. It will NOT be shared beyond the research time	Free response
	Role	Which best describes your current job role?	Animal caretaker or laboratory technician [1] Manager of an animal facility or laboratory [2] Researcher [3] Research Technician [4] Veterinarian [5] Veterinary Technician/Named Animal Care and Welfare Officer (NACWO) [6] IACUC/Ethical Review/Compliance Coordinator or Member [7] Other [8]
	Role_Other	Which best describes your current job role? Other Text	Free response
	Years	How many years have you worked with research animals? Note: work is definitely broadly including both hands-on and hands-off work, from changing cages to conducting procedures to designing studies or reviewing protocols.	Any value
	Sex	What is your sex?	Male [1] Female [2] Transgender [3] Prefer not to say [4]
	Hours	During an average week, about how many hours do you work?	Any value
	Education	What best describes your highest level of education/certification?	Graduate or veterinary degree (MS, PhD, DVM, MD, etc.) [1] Bachelor's degree (4-year degree) [2] Associate degree (2-year degree) [3] High school diploma/GED/equivalence [4] None of the above [5]
	HandsOn	Do you currently work hands-on with research animals? This may include changing cages, conducting procedures, or other hands-on work.	Yes [1] No [2]
	StressPain	Which of the below best describes the degree of stress/pain that most of animals you care for experience?	Little or no discomfort or stress [1] Minor stress or pain of a short duration [2] Moderate stress or pain of a short duration [3] Procedures which cause severe pain near, at, or above the pain tolerance threshold of unanesthetized conscious animals [4] I don't know [99]
	Comments_Demographics	Any comments at this point in the survey?	Free response
CF Knowledge	CF_DefCom	I am familiar with the definition and components compassion fatigue.	Strongly disagree [1] Disagree [2] Somewhat disagree [3] Neutral [4] Somewhat agree [5] Agree [6] Strongly agree [7]
	CF_Strategies	I understand what effective strategies are to combat compassion fatigue.
	CF_Implement	I have implemented strategies to improve my compassion fatigue resiliency.
	CF_Experience	I have experienced compassion fatigue in the past
	CF_Rating	Overall, based on your definition of compassion fatigue, how would you rate your level of compassion fatigue?	I enjoy my work. I have no symptoms of compassion fatigue [1] Occasionally I feel burned out or feel some stress from my work with animals, but I don’t really feel like I have compassion fatigue [2] I am definitely burning out and have symptoms of compassion fatigue from my work with animals [3] The symptoms of compassion fatigue that I’m experiencing won’t go away [4] I feel so much compassion f…
	CF_Worse	For you personally, what, if anything makes compassion fatigue occur or become worse?	Free response
	CF_Better	For you personally, what, if anything makes compassion fatigue better?	Free response
ProQoL	As someone who works with laboratory animals, the work you do can be difficult as you care for them in sickness and in health. Your interaction with the laboratory animals in your care has both positive and negative aspects. We would like to ask you questions about your experiences, both positive and negative, in your current position. Consider each of the following questions about you and your c…
	ProQoL_1	I am happy.	Never [1] Rarely [2] Sometimes [3] Often [4] Very often [5]
	ProQoL_2	I am preoccupied with more than one laboratory animal that I care for
	ProQoL_3	I get satisfaction from being able to care for laboratory animals
	ProQoL_4	I feel connected to others
	ProQoL_5	I jump or am startled by unexpected sounds
	ProQoL_6	I feel invigorated after working with those I care for
	ProQoL_7	I find it difficult to separate my personal life from my life with laboratory animals
	ProQoL_8	I am not as productive at work because I am losing sleep over traumatic experiences of a laboratory animal I cared for
	ProQoL_9	I think that I might have been affected by the traumatic stress of those I care for
	ProQoL_10	I feel trapped by my work with laboratory animals
	ProQoL_11	Because of my care giving, I have felt "on edge" about various things
	ProQoL_12	I like my work with laboratory animals
	ProQoL_13	I feel depressed because of the traumatic experiences of the laboratory animals I care for
	ProQoL_14	I feel as though I am experiencing the trauma of a laboratory animal I have cared for
	ProQoL_15	I have beliefs that sustain me
	ProQoL_16	I am pleased with how I am able to keep up with care giving techniques and protocols
	ProQoL_17	I am the person I always wanted to be
	ProQoL_18	My work makes me feel satisfied
	ProQoL_19	I feel worn out because of my work as a laboratory animal caregiver
	ProQoL_20	I have happy thoughts and feelings about those I care for and how I could care for them
	ProQoL_21	I feel overwhelmed because my workload seems endless
	ProQoL_22	I believe I can make a difference through my work
	ProQoL_23	I avoid certain activities or situations because they remind me of frightening experiences of the laboratory animals I care for
	ProQoL_24	I am proud of what I can do to help
	ProQoL_25	As a result of my care giving, I have intrusive, frightening thoughts
	ProQoL_26	I feel "bogged down" by the system
	ProQoL_27	I have thoughts that I am a "success" as a caregiver
	ProQoL_28	I can't recall important parts of my work with traumatized laboratory animals
	ProQoL_29	I am a very caring person
	ProQoL_30	I am happy that I chose to do this work
Perceived Stress Scale	The questions in this scale ask you about your feelings and thoughts during the last month In each case, you will be asked to indicate by choosing the statement that describes how often you felt or thought a certain way.		Never [0] Almost Never [1] Sometimes [2] Fairly Often [3] Very Often [4]
	PSS_1	In the last month, how often have you been upset because of something that happened unexpectedly? (PSS_1)
	PSS_2	In the last month, how often have you felt that you were unable to control the important things in your life? (PSS_2)
	PSS_3	In the last month, how often have you felt nervous and "stressed"? (PSS_3)
	PSS_4	In the last month, how often have you felt confident about your ability to handle your personal problems? (PSS_4)
	PSS_5	In the last month, how often have you felt that things were going your way? (PSS_5)
	PSS_6	In the last month, how often have you found that you could not cope with all the things you had to do? (PSS_6)
	PSS_7	In the last month, how often have you been able to control irritations in your life? (PSS_7)
	PSS_8	In the last month, how often have you felt that you were on top of things? (PSS_8)
	PSS_9	In the last month, how often have you been angered because of things that were outside of your control? (PSS_9)
	PSS_10	In the last month, how often have you felt difficulties were piling up so high that you could not overcome them? (PSS_10)
Connor Davidson Resilience to Stress Scale	Please indicate how true you feel the below statements have been over the past 30 days.		Not at all true [0] Rarely True [1] Sometimes True [2] Often True [3] True nearly all of the time [4]
	CDRISC_1	I am able to adapt when changes occur.
	CDRISC_2	I tend to bounce back after illness, injury, or other hardships.
Affective Job Satisfaction	Thinking specifically about your current job, how much do you agree with the following?		Strongly disagree [1] Disagree [2] Somewhat disagree [3] Neutral [4] Somewhat agree [5] Agree [6] Strongly agree [7]
	JobSatisfaction_1	I find real enjoyment in my job
	JobSatisfaction_2	My job is unusual
	JobSatisfaction_3	I like my job better than the average person
	JobSatisfaction_4	My job needs me to be fit
	JobSatisfaction_5	Most days I am enthusiastic about my job
	JobSatisfaction_6	My job is time consuming
	JobSatisfaction_7	I feel fairly well satisfied with my job
Retention Overall	Please indicate how false or true the following statements are for you about your work with research animals:		Definitely false [1] to Definitely True [8]
	MNRI_1	It is my intention to continue with my research animal career in the forseeable future.
	MNRI_2	I would like to stay in the research animal field as long as possible.
	MNRI_3	As soon as it is convenient for me, I plan to leave the research animal profession.
	MNRI_4	I expect to keep working with research animals.
	MNRI_5	My plan is to remain with my research animal career as long as I am able.
	MNRI_6	I would like to find other employment by leaving the research animal field.
	MNRI_Comments_1	Any comments?	Free response
Retention Hands_On	Please indicate how false or true the following statements are for you about your hands-on work with research animals:		Definitely false [1] to Definitely True [8]
	MNRI_HandsOn_1	It is my intention to continue with working hands-on with research animals in the forseeable future.
	MNRI_HandsOn_2	I would like to stay working hands-on with research animals as long as possible.
	MNRI_HandsOn_3	As soon as it is convenient for me, I plan to stop working hands-on with research animals
	MNRI_HandsOn_4	I expect to keep working hands-on with research animals.
	MNRI_HandsOn_5	My plan is to remain with working hands-on with research animals as long as I am able
	MNRI_HandsOn_6	I would like to find other employment by leaving roles requiring hands-on workwith research animals
	MNRI_Comments_1	Any comments?	Free response
CF Program	Most_Beneficial	What, if anything, do you feel would be the most beneficial aspect of an institutional compassion fatigue resiliency program?	Free response
	Participation	Which of the following aspects of a compassion fatigue resiliency program did you participate in?	Webinar on Overview of Compassion Fatigue Resiliency [1] Webinar on Mindfulness [2] Webinar on Communication & Trust in the Workplace [3] Webinar on Culture of Care [4] Webinar on Meaning Making [5] Accessing reading materials on compassion fatigue [6] Accessing mindfulness or gratitude materials [7] Participating in group activities that your CF committee organizes [8] Viewing the poster on comp…
	Recommend	How likely are you to recommend the 3RsC Compassion Fatigue Resiliency program to a friend or colleague?	Detractor [0-6] Passive [7-8] Promoter [9-10]
	Suggestions	What, if any, suggestions do you have to improve the 3RsC or your institution's compassion fatigue resiliency program?	Free response
Workplace Culture	WorkplaceCulture_Coded	Workplace culture can be defined as “the set of shared values and norms that controls members’ interactions with each other and with people outside the workplace.” How does the culture of your workplace impact your professional quality of life (e.g., compassion fatigue, burnout, satisfaction, etc.)? If possible, please be specific about what cultural factors may contribute positively or negativel…	Free response
	Please answer the following questions about your workplace by picking the answer that is most correct for you.		Strongly disagree Disagree Somewhat disagree Neutral Somewhat agree Agree Strongly agree
	WorkplaceCulture_1	People are flexible and adaptable when changes are necessary.
	WorkplaceCulture_2	Individuals and teams have clearly defined goals that relate to the goals and mission of the business.
	WorkplaceCulture_3	Teams often lack the authority needed to get the job done effectively.
	WorkplaceCulture_4	We give the highest priority and support to meeting the needs of clients and customers and to solving their problems.
	WorkplaceCulture_5	People value and make use of one another's unique strengths and different abilities.
	WorkplaceCulture_6	People feel that most change is the result of pressures imposed from higher up in the workplace.
	WorkplaceCulture_7	People and teams are often expected to reach goals which they believe are unattainable.
	WorkplaceCulture_8	People believe in teamwork, the "what's in it for us" approach rather than "what's in it for me."
	WorkplaceCulture_9	Our policies and procedures help us to provide the 3Rs changes or animal welfare objectives we want and need.
	WorkplaceCulture_10	Everyone knows and understands our animal care and welfare objectives and priorities.
	WorkplaceCulture_11	People have a clear idea of why and how to proceed throughout the process of change.
	WorkplaceCulture_12	Individuals and teams are measured and rewarded according to how well goals are achieved.
	WorkplaceCulture_13	People lack the interpersonal and technical skills they need to work effectively in teams.
	WorkplaceCulture_14	People often see animal problems as someone else's responsibility.
	WorkplaceCulture_15	People sometimes compromise workplace policies or principles to reach operational goals.
	WorkplaceCulture_16	People believe that change happens too quickly and causes too much disruption.
	WorkplaceCulture_17	Individuals and teams participate in defining specific goals.
	WorkplaceCulture_18	People know what's expected of them and understand their impact on other people, teams and functions.
	WorkplaceCulture_19	People are always looking for new ways to better serve our animals.
	WorkplaceCulture_20	Workplace decisions are most often made on the basis of facts, not just perceptions or assumptions.
	WorkplaceCulture_21	People believe they can influence and affect their workplace through their ideas and involvement.
	WorkplaceCulture_22	We constantly stretch our goals, to continuously improve.
	WorkplaceCulture_23	People believe in working together collaboratively, preferring cooperation over competition.
	WorkplaceCulture_24	Employees who do the best job are more likely than other employees to be recognized or rewarded.
	WorkplaceCulture_25	People have access to timely and accurate information about what's really happening in the workplace and why.
	WorkplaceCulture_26	Everyone knows and understands our animal care and welfare objectives and priorities.
	WorkplaceCulture_27	People believe that their concerns and anxieties during periods of change are heard and taken into consideration.
	WorkplaceCulture_28	Individuals, teams, and functional areas often have incompatible goals.
	WorkplaceCulture_29	Managers at all levels work together as a team to achieve results for the workplace.
	WorkplaceCulture_30	When individuals have problems or concerns in the workplace, those problems are almost always resolved to their satisfaction.
	WorkplaceCulture_31	Everyone strongly believes in a set of shared values about how people should work together to solve common problems and reach mutual objectives.
