# Supplementary material for: Building resilience in animal research: a two-year mixed methods survey of organizational support programs
Source: Front Vet Sci. 2026 Feb 3;12:1736974. doi: 10.3389/fvets.2025.1736974 (PMC12911429; doi:10.3389/fvets.2025.1736974)
Supplement: SUPPLEMENTARY TABLE S2 — Qualitative coding manual, results, and descriptions. [file Table_2.XLSX]

## Sheet: CFWorse_Manual
Abbrv.	Name	Description	Keywords	Representative Quotes
MentalHealth_General	General Mental Health Obstacles	Factors that compromise an individual's mental health	stress, break, seek help, frustration	"I think that outside factors play a large role in developing compassion fatigue. If your mental health is not being taken care of outside of work then you will be even more affected at work and by the work that you do."
MentalHealth_Stress	Mental stress or burnout	Specific experiences at work leading to stress or feelings of burnout	stress, anxiety, burn out, fatigue	"Deadlines, stresses when large experiments are coming up with heavy expectations. This can be made worse if my personal life is also heavy with stress or pain.", "I am a sensitive individual who picks up on the emotions of others, so when everyone around me is burned out, it feels worse for me. I feel as though I take on the emotions of everyone around me."
MentalHealth_Stress_Longterm	Long-term/prolonged stress	Personal life struggles compromising one's mental health
MentalHealth_Personal	Personal life struggles/mental health	Institutional or organizational factors that make compassion fatigue worse	personal life, outside stressors	"The addition of personal life stressors", "Deadlines, stresses when large experiments are coming up with heavy expectations. This can be made worse if my personal life is also heavy with stress or pain."
MentalHealth_Care	No self-care	Feeling undervalued in their role in the workplace contributing to CF
OrganizationalChange_General	Institutional/Organizational Changes	Difficulties or issues with other staff members contributing to CF	coworkers, job, researchers, time, pay	" Leadership disconnect from staff making the staff feel unappreciated and overworked.", ""
OrganizationalChange_Value	Feeling undervalued	Difficulties with researchers specifically and/or their practices	value, recognition, appreciation	"More stress, lack of leadership or gratitude from there. Lack of recognition of my work."
OrganizationalChange_Staff	Difficulties with other staff	Difficulties with managers/leads/veterinarians specifically and/or their leadership	coworkers, researchers, lack of understanding	"Lack of connection with work and coworkers", "lack of support or understanding from coworkers"
OrganizationalChange_Researchers	Difficulties with Researchers	Feeling overworked due to time, staffing constraints, absence of work-life balance contributing to CF	understanding, cooperation, PI, researchers	"Working with researchers who, for whatever reason, are not responsive/engaged with the health/welfare of their animals."
OrganizationalChange_Leads	Difficulties with Managers/Leads	Factors related to CF specifically such as stigma/lack of normalization or witnessing others with CF	leaderhsip, managers, staff, supervisor, superior	"Leadership issues. Leadership disconnect from staff making the staff feel unappreciated and overworked."
OrganizationalChange_Overwork	Being overworked/poor work-life balance	Experiences with the research animals that contribute to CF	balance, off days, work-life, break, work load	"poor work life balance, short weekends", " I believe not taking days off from work can contribute to compassion fatigue.", "The amount of hours I have to work in order to survive financially. If I could work less hours I would feel less stressed and think more clearly. "
CompassionFatigue_General	Compassion Fatigue Specific Obstacles	Having to perform/witness animal euthanasia contributing to CF	lack understanding, perception, coworkers	"Outside pressure and perception of my work. Lack of cooperation and understanding from scientists we work with.", "Working with others who have compassion fatigue"
ResearchAnimals_General	Research Animal Experiences	Lack of a clear translation of/purpose of animal research contributing to CF	animals, behaviour, surgery, rodents	"anything with the animals honestly"
ResearchAnimals_Euthanize	Animal euthanasia	Human-animal bond contributing to CF (because animals are euthanasized/experiencing stress or pain)	euthanasia, loss, kill, terminal	"Compassion Fatigue gets worse around animal endpoints or study changes.", "Having a heavy load of terminal procedures with mice consistently throughout several weeks."
ResearchAnimals_Translate	Translation of research	Withnessing animals in pain/suffering or their welfare and needs not being properly met contributing to CF	translate, results, data	"When I have a large coherent, I feel so bad for both the animals and me. The animals, because although I know they provide a window of understanding I don't think that the results are translated quick enough to human patients"
ResearchAnimals_Bond	Human-animal bond	Witnessing an animal undergo procedures for research contributing to CF	human-animal bond, connection	"Short studies are easier to feel compassion fatigue since the animals are not around as long and there isnt much of a bind between animals and handlers."
ResearchAnimals_Welfare	Witnessing compromised welfare	Lack of openess about/importance of animal research by others contributing to CF	pain, suffering, unecessary, compromise	"Making mistakes causing an animal unnecessary pain", "High intensity or repeated animal suffering overwhelms me and makes compassion fatigue worse"
ResearchAnimals_Openess	Openess about animal research	Lack of openess about [importance of] animal research by others contributing to CF	backlash, lack of understanding, public	"Feeling so responsible for the animals in my care and working so hard to make sure they have the best lives possible but still receiving public backlash/ lack of understanding."
ResearchAnimals_Procedure	Witnessing animals undergo procedures	Witnessing an animal undergo procedures for research contributing to CF	viewing procedures, frequency of procedures, repeated procedures, head implants	"It's definitely more difficult when we have to perform procedures that cause more than momentary distress or pain"
No_CF	No compassion fatigue	Not experiencing CF	no CF, do not experience	"I don't feel I have CF"

## Sheet: CFBetter_Manual
Abbrv.	Name	Description	Keywords	Representative Quotes
MentalHealth_General	General Mental Health Obstacles	Factors that improve an individual's mental health
MentalHealth_SelfCare	Self care + Mental Health Care	Taking care of one's mental health and practicing self care
Mental Health_Talk	Talking to Someone	Talking to someone about one's feelings or mental health (professional or not)
OrganizationalChange_General	Institutional/Organizational Changes	Factors that involve changing the organization of an institution
OrganizationalChange_Value	Feeling Valued	Feeling valued and appreciated in their role in the workplace relieving CF
OrganizationalChange_Pay	Better Pay	Better pay relieving CF
OrganizationalChange_Staff	Support From Other staff	Support from other staff in the workplace or emotionally relieving CF
OrganizationalChange_Balance	Work-life Balance	Better work-life balance, taking breaks and taking time away from work reliveving CF
CompassionFatigue_General	Compassion Fatigue Specific Obstacles	Factors that are specific to supporting those with compassion fatigue-related needs
CompassionFatigue_Stigma	Normalization/reduce Stigma	Normalization of CF and decrease in stigma by others inside/outside workplace
CompassionFatigue_Support	CF Specific Support	Support specifically related to compassion fatigue-related needs
ResearchAnimals_General	Research Animal Experiences	Experiences with the research animals that relieve CF
ResearchAnimals_Euthanize	Less + Proper Euthanasia	Performing less euthanasias, more time between euthanasias and proper euthanasias relieving CF
ResearchAnimals_Translate	Research Translation	Clear translation of/purpose of animal research reliving CF
ResearchAnimals_Bond	Human-animal Bond	Human-animal bond relieving CF
ResearchAnimals_Welfare	Good welfare	Witnessing animals experiencing good welfare, contributing to good animal welfare relieving CF
ResearchAnimals_Openess	Animal Research Openness	Openess about animal research by others relieving CF
No_CFBetter	Nothing helps	No compassion fatigue, nothing helps compassion fatigue, no changes could relieve CF

## Sheet: MostBeneficial_Manual
Abbrv.	Name	Description	Key Phrases	Representative Quotes (from NAH)
MentalHealth_General	General Mental Health Support	Factors that benefit and support an individual's mental health needs	de-stress, support, resources, outlet	"Providing people to talk to about our job-specific stress/traumas", "Giving employees an outlet to understand their feelings, talk about them and have them help makes changes as needed."
MentalHealth_Talk	Individual Support	An external individual to talk to about someone's experience (professional, circle of individuals)	understanding, support, outlet, share, contact	"The ability to talk to peers that use research animals and share experiences in a safe space will be useful."
MentalHealth_Talk_Professional	Professional (therapist/trained)	Specifically a professionally trained individual (e.g., therapist)
MentalHealth_Talk_Circle	Counselling circle	Specifically a counselling group or circle to talk with others
MentalHealth_Coping	Coping Strategy Support	Coping strategies related to general mental health needs	coping, strategies, tools	"Teach coping mechanisms and strategies to reduce stress", "providing tools and mechanisms to cope"
MentalHealth_Community	Community Support	Organized community or events to serve as a support system (specific location, personalized)	community, support, gathering, events	A supportive community with regular gatherings"
MentalHealth_Community_Location	Specific location	Specfic location to gather for support
MentalHealth_Community_Personalized	Personalized support	Personalized/individualized support
OrganizationalChange_General	Institutional/Organizational Changes	Factors that involve changing the organization of an institution to support its workers	institution, job, change, operations, structure	"I would like to see changes in the structure of operations. The issues that we run into usually stem from lack of training and lack of responsibility. There needs to be more communication and less separation between the animal care takers and those who work in the research labs. Ideally, a benefit of a resiliency program would work to eliminate the issues that cause compassion fatigue in the fir…
OrganizationalChange_Staff	Staffing	More staffing/more reliable staffing to support current workloads	staff, overwork, team, employee, hiring, delegation	"I think this job is difficult/stressful on a good day, having the added stress of covid and staffing shortages made it a lot harder. Having a high turn over puts extra work on the remaining people, burning them out faster. I hope a compassion fatigue program will be able to slow down turnover and help people enjoy their jobs more."
OrganizationalChange_Pay	Better Pay	Improved pay for employees	financial, pay, support	"Making time for people to participate and financial support from the institution."
OrganizationalChange_Balance	Work/life balance	Improved balance between working hours and time outside work	work-life, non-stop, time, schedule	"Time. People need a better work life balance which I equate (in part) with less time at work. Part of what makes compassion fatigue so overwhelming is the inadequate time to distance oneself and process/heal."
OrganizationalChange_Training	Job Training	Improved training for job-specific roles	education, onboard, training, resources	"Give us weekly training how to manage people and how to handle animals better and how to used the machines ."
OrganizationalChange_Communicate	Communication with Staff	Improved communication between co-workers and with management	co-workers, managers, staff, cooperation	"To support eachother as people and professionally. To be professional with co-workers improving our work situation together so together we can improve the lives of animals.", "an institutional compassion fatigue resiliency program should be directed at supervisors, facility managers, veterinarians, administrative staff, and IACUC committees. Compassion fatigue can be directly tied to the actions…
OrganizationalChange_Leader	Leadership follow-through	Follow through of actions by leadership and/or management	manager, lead, PI, veterinarian, admin	"an institutional compassion fatigue resiliency program should be directed at supervisors, facility managers, veterinarians, administrative staff, and IACUC committees. Compassion fatigue can be directly tied to the actions and decisions of these groups. If they support ethical animal care, it makes it simple for us to maintain our compassion. "
OrganizationalChange_Open	Openness about Animal Research	Outside individuals or other staff being open about animal research	understanding, care, transparency	"Make sure employees understand what the animals' sacrifice does for the world,", "make sure employees understand how the care they give to animals helps the animals"
CompassionFatigue_General	Compassion Fatigue Specific Support	Factors that are specific to supporting those with compassion fatigue-related needs	compassion fatigue, CF-related support	"I think it would be beneficial for researchers at my institution to learn about compassion fatigue and know that we have a resiliency program, even if they do not often work hands-on with animals. This might give others some insight into the work we do, and help them understand some of what we go through to help facilitate their research.", "Teaching employees how to recognize and deal with comp…
CompassionFatigue_Stigma	Normalization/Reduce Stigma	Normalization of compassion fatigue and a reduction in the stigma surrounding it by educating others	valiation, normalize, understanding	"learning how to be proud of what you do and communicate that with the public instead of feeling like it should be hidden."
CompassionFatigue_Similar	Support from Someone with CF	Talking to someone else who has experienced compassion fatigue	not alone, same, experience, discussion	"I think it would help more people be more content in their job positions. It may also help others not feel so alone knowing that most people experience compassion fatigue especially in a research environment."
CompassionFatigue_CauseSolution	Causes or Coping Strategies CF Related	Resources on how to identify and cope with compassion fatigue	CF coping, CF strategies, CF tools, CF tips	"Teaching employees how to recognize and deal with compassion fatigue.", "meaningful and readily available resources", "More "quick hits" for addressing compassion fatigue. Regular reminders/options for help."
CompassionFatigue_Coping	CF Specific Coping Strategies	Coping strategies/resources that are related specifically to dealing with compassion fatigue	CF coping, CF strategies, CF tools, CF tips	"Teaching employees how to recognize and deal with compassion fatigue.", "meaningful and readily available resources", "More "quick hits" for addressing compassion fatigue. Regular reminders/options for help."
CompassionFatigue_Quick	Readily available/Quick tips	Brief and readily available resources for handling compassion fatigue	quick, readily available, tips	"meaningful and readily available resources", "More "quick hits" for addressing compassion fatigue. Regular reminders/options for help."
CompassionFatigue_Cause	CF Causes	Resources on how to identify the causes and prelminary signs of compassion fatigue
CompassionFatigue_Staff	Other staff	Resources and education for other staff (that do not work with animals) about compassion fatigue
CompassionFatigue_Staff_Leads	Leads/managers	Specifically project/research leads and managers
GeneralBenefits_General	General Benefits	General benefits of a compassion resiliency program		"Workers might be happier and the animals would be treated better."
GeneralBenefits_Staff	Positive affect for staff	Positive benefits to staff by increasing affect
GeneralBenefits_Animals	Animal benefits	Positive benefits for the animals
No_Benefits	No Benefits

## Sheet: Combined_Manual
Abbrv.	Name	Description	Keywords	Representative Quotes
MentalHealth_General	General Mental Health Obstacles	Factors that impact an individual's mental health	feelings, support, mental, mental health, care
MentalHealth_Stress	Stress or burnout	Specific experiences at work leading to stress or feelings of burnout	stress, burnout, coping, pain
MentalHealth_Personal	Personal Life Struggles	Personal life struggles compromising one's mental health	outside work, personal time, life, struggles
MentalHealth_Talk	Talking to Someone	Talking to someone about one's feelings or mental health (professional or not)	share, others, talk
MentalHealth_Talk_Professional	Professional (therapist/trained)
MentalHealth_Talk_Circle	Counselling circle
MentalHealth_Coping	Coping Strategy Support	Coping strategies related to general mental health needs
MentalHealth_Community	Community Support	Organized community or events to serve as a support system (specific location, personalized)	events, community, support, colleagues, fun
MentalHealth_Care	Mental Health Care	Actions to practice self-care/care for one's mental health	outside work, hobby, relax, vacation, exercise
OrganizationalChange_General	Institutional/Organizational Changes	Factors that involve the organization of an institution	organization, institution, institution-wide
OrganizationalChange_Value	Feeling Undervalued	Difficulties with researchers specifically and/or their practices	acknowledge, validated, support, heard, undervalued
OrganizationalChange_Staff	Difficulties with Other Staff	Difficulties with managers/leads/veterinarians specifically and/or their leadership	researchers, co-workers, conflict, colleagues
OrganizationalChange_Pay	Better Pay	Improved pay for employees	pay, salary
OrganizationalChange_Balance	Work/life Balance	Improved balance between working hours and time outside work	vacation, time-off, get away, outside work, separate
OrganizationalChange_Training	Job Training	Improved training for job-specific roles	education, onboard, training, resources	"Give us weekly training how to manage people and how to handle animals better and how to used the machines ."
CompassionFatigue_General	Compassion Fatigue Specific Obstacles	Factors that are specific to compassion fatigue-related needs	compassion fatigue, overwork, tired, burnout, stress
CompassionFatigue_Stigma	Normalization/Reduce Stigma	Normalization of compassion fatigue and a reduction in the stigma surrounding it by educating others	normalize, validate, stigma, educate, communicate
CompassionFatigue_Similar	Support from Someone with CF	Talking to someone else who has experienced compassion fatigue	alone, comfort, others, shared/common experience
CompassionFatigue_CauseSolution	Causes or Coping Strategies CF Related	Resources on how to identify and cope with compassion fatigue	cope, reminders, recognize, tools, resources
ResearchAnimals_General	Research Animal Experiences	Factors related to research animals directly	animals, lives, contributions
ResearchAnimals_Euthanize	Euthanasia	Having to euthanize animals/watch animals be euthanized	euthanize, euthanasia
ResearchAnimals_Procedure	Witnessing animals undergo procedures	Witnessing an animal undergo procedures for research contributing to CF	surgery, medicine, restraint, blood draw, invasive, repeated
ResearchAnimals_Translate	Translatability	Lack of information about the translatability of the animal research being performed	translation, relevance, context, contribution
ResearchAnimals_Bond	Human-animal Bond	Human-animal bond contributing to CF (because animals are euthanasized/experiencing stress or pain)	positive, attachment, bond
ResearchAnimals_Welfare	Witnessing Compromised Welfare	Witnessing animals in pain/suffering or their welfare and needs not being properly met contributing to CF	stress, pain, improve, enrichment
ResearchAnimals_Openess	Openness about Animal Research	Lack of openess about [importance of] animal research by others contributing to CF	open, accept, stigma
No_CF	No compassion fatigue	Not experiencing CF
No_CFBetter	Nothing helps	Nothing helps compassion fatigue, no changes could relieve CF

## Sheet: Sheet1 (2)
Name	Subtheme Responses (% of 167 total respondents)	Theme Responses (% of 167 total respondents)	Description	Key Phrases	Representative Quotes
Organizational Change		0.7	Factors that involve the organization of an institution unrelated to animal research		"I think that outside factors play a large role in developing compassion fatigue. If your mental health is not being taken care of outside of work then you will be even more affected at work and by the work that you do."
OrganizationalChange_Balance	0.44		Improved balance between working hours and time outside work	balance, off days, work-life, break, work load	"Deadlines, stresses when large experiments are coming up with heavy expectations. This can be made worse if my personal life is also heavy with stress or pain.", "I am a sensitive individual who picks up on the emotions of others, so when everyone around me is burned out, it feels worse for me. I feel as though I take on the emotions of everyone around me."
OrganizationalChange_Staff	0.3		Conflicts with managers/leads/veterinarians specifically and/or their leadership unrelated to value	researcher, coworkers, conflict, support, cooperation (lack of)	"The addition of personal life stressors", "Deadlines, stresses when large experiments are coming up with heavy expectations. This can be made worse if my personal life is also heavy with stress or pain."
OrganizationalChange_General	0.2		General organizational related factors	coworkers, job, researchers, time, pay	" Leadership disconnect from staff making the staff feel unappreciated and overworked.", ""
OrganizationalChange_Valued	0.17		Feeling undervalued or under appreciated for their work	acknowledge, validated, support, heard, undervalued	"More stress, lack of leadership or gratitude from there. Lack of recognition of my work."
OrganizationalChange_Training	0.03		Improved training for job-specific roles	training, continuing education	"Lack of connection with work and coworkers", "lack of support or understanding from coworkers"
OrganizationalChange_Pay	0.02		Improved pay for employees	financial support, pay, salary, paid more	"Working with researchers who, for whatever reason, are not responsive/engaged with the health/welfare of their animals."
Research Animals		0.58	Factors related to research animals directly		"Leadership issues. Leadership disconnect from staff making the staff feel unappreciated and overworked."
ResearchAnimals_Euthanize	0.25		Having to euthanize animals/watch animals be euthanized	euthanasia, loss, kill, terminal	"poor work life balance, short weekends", " I believe not taking days off from work can contribute to compassion fatigue.", "The amount of hours I have to work in order to survive financially. If I could work less hours I would feel less stressed and think more clearly. "
ResearchAnimals_Welfare	0.25		Witnessing animals in pain/suffering or their welfare and needs not being properly met contributing to CF	distress, pain, poor welfare, unalleviated, substandard	"Outside pressure and perception of my work. Lack of cooperation and understanding from scientists we work with.", "Working with others who have compassion fatigue"
ResearchAnimals_General	0.17		General research animal related factors	animals, behaviour, surgery, rodents	"anything with the animals honestly"
ResearchAnimals_Translatability	0.17		Lack of information about the translatability of the animal research being performed	translate, results, implications, big picture	"Compassion Fatigue gets worse around animal endpoints or study changes.", "Having a heavy load of terminal procedures with mice consistently throughout several weeks."
ResearchAnimals_Procedure	0.07		Witnessing an animal undergo procedures for research contributing to CF	viewing procedures, frequency of procedures, repeated procedures, head implants	"When I have a large coherent, I feel so bad for both the animals and me. The animals, because although I know they provide a window of understanding I don't think that the results are translated quick enough to human patients"
ResearchAnimals_Open	0.04		Lack of openess about [importance of] animal research by others contributing to CF	backlash, lack of understanding, public	"Short studies are easier to feel compassion fatigue since the animals are not around as long and there isnt much of a bind between animals and handlers."
ResearchAnimals_Bond	0.02		Human-animal bond contributing to CF (because animals are euthanasized/experiencing stress or pain)	human-animal bond, connection	"Making mistakes causing an animal unnecessary pain", "High intensity or repeated animal suffering overwhelms me and makes compassion fatigue worse"
Mental Health		0.41	Factors that improve or worsen an individual's mental health		"It's definitely more difficult when we have to perform procedures that cause more than momentary distress or pain"
MentalHealth_WorkStress	0.08		Specific experiences at work leading to stress or feelings of burnout	burnout, others stressed, emotional, upset at work	"Feeling so responsible for the animals in my care and working so hard to make sure they have the best lives possible but still receiving public backlash/ lack of understanding."
MentalHealth_PersonalStress	0.07		Personal life struggles compromising one's mental health	neglecting own needs, personal life stressors, personal reasons
MentalHealth_General	0.07		General mental health related factors	support mental health, de-stress, loss, powerless
MentalHealth_Talk	0.07		Talking to someone about one's feelings or mental health (professional or not)	talk, therapist, share with others, talk about feelings
MentalHealth_SelfCare	0.07		Actions to practice self-care/care for one's mental health	hobby, outside work interests, travel, social, exercise
MentalHealth_Community	0.07		Organized community or events to serve as a support system (specific location, personalized)	events, meet people, supportive community, gatherings
Compassion Fatigue		0.24	Factors that are specific to compassion fatigue-related needs
CompassionFatigue_Normalize	0.12		Normalization of compassion fatigue and a reduction in the stigma surrounding it by educating others	stigma, normalizing, public awareness, teach others about CF
CompassionFatigue_Resources	0.11		Resources on how to identify and cope with compassion fatigue	coping mechanisms, quick tips, recognize CF, signs
CompassionFatigue_Talk	0.04		Talking to someone else who has experienced compassion fatigue	not alone, CF common experience, feel the same
CompassionFatigue_General	0.02		General compassion fatigue related factors	help with CF, acknowledge CF, co-workers with CF
No_CF	0.04	0.04	Not experiencing CF	no CF, do not experience	"I don't feel I have CF"
No_CFBetter	0.02	0.02	Nothing helps compassion fatigue, no changes could relieve CF

## Sheet: Responses
		Baseline	Year 2	Baseline	Year 2	Baseline	Year 2
Name	Generalized participant response	"What makes your compassion fatigue worse?" (% of 45 respondents)		"What makes your compassion fatigue better?" (% of 46 respondents)		"What is most beneficial for your compassion fatigue" (% of 28 respondents)		Description	Key Phrases	Representative Quotes
Organizational Change	Organization of Institutions	0.488889	0.47619	0.565217	0.636364	0.25	0.0769231	Factors that involve the organization of an institution unrelated to animal research
OrganizationalChange_Balance	Work-life Balance	0.2	0.214286	0.347826	0.318182	0.107143	0	Improved balance between working hours and time outside work	balance, off days, work-life, break, work load	"The same people that are most impacted by compassion fatigue, spend the most time directly working with animals, and are often hourly workers with limited flexibility for how they spend their time", "Poor work life balance, short weekends", " I believe not taking days off from work can contribute to compassion fatigue."
OrganizationalChange_Staff	Interactions with Staff	0.222222	0.190476	0.152174	0.363636	0.0357143	0.0769231	Conflicts with managers/leads/veterinarians specifically and/or their leadership unrelated to value	researcher, coworkers, conflict, support, cooperation (lack of)	"Coworkers who are willing to do some of the more stressful tasks when you are feeling burnt out", "Not having higher level management agree to make changes to help animals.", "Being around negative people (especially in management) who are cynical and drains your energy or positivity."
OrganizationalChange_Staff_Valued	Feeling Undervalued by Staff	0	0.0952381	0	0.0681818	0	0	Feeling undervalued or under appreciated for work	acknowledge, validated, support, heard, undervalued	"More stress, lack of leadership or gratitude from there. Lack of recognition of my work.", "Being heard when concerns are expressed to leadership and researchers", "Knowing that PIs recognize my contribution to the science "
OrganizationalChange_General	General Organization of Institutions	0.0222222	0.214286	0.0217391	0.113636	0.0714286	0	General organizational related factors	coworkers, job, researchers, time, pay	"The ability for any staff member to express their concerns/issues without feeling like they are not doing their job well.", "When at work, finding space to get away from the rest of the group and work without being disturbed. Alone time for myself when I leave work."
OrganizationalChange_Training	Employee Training	0	0	0	0	0.0357143	0	Improved training for job-specific roles	training, continuing education	"Give us weekly training how to manage people and how to handle animals better and how to used the machines .", "I would like to see changes in the structure of operations. The issues that we run into usually stem from lack of training and lack of responsibility."
OrganizationalChange_Pay	Employee Pay	0	0	0	0	0.0357143	0	Improved pay for employees	financial support, pay, salary, paid more	"Working less and being paid more.", "Higher pay, caring for research animals is notoriously low for something that can sometimes be depressing and very repetitive"
Research Animals	Animal-related Research Factors	0.555556	0.619048	0.543478	0.318182	0.0357143	0	Factors related to research animals directly
ResearchAnimals_Euthanize	Euthanasia of Animals	0.266667	0.238095	0.0434783	0.0227273	0	0	Having to euthanize animals/watch animals be euthanized	euthanasia, loss, kill, terminal	"Euthanasia was the primary factor, especially when working with monkeys at a previous employer.", "Performing euthanasia can sometimes cause compassion fatigue."
ResearchAnimals_Welfare	Animal Welfare	0.266667	0.214286	0.195652	0.0681818	0.0357143	0	Witnessing animals in pain/suffering or their welfare and needs not being properly met contributing to CF	distress, pain, poor welfare, unalleviated, substandard	"Making mistakes causing an animal unnecessary pain", "...having guidelines based on prior research that dictate how to handle animals in the best way to minimize pain or stress.", "High intensity or repeated animal suffering overwhelms me and makes compassion fatigue worse"
ResearchAnimals_General	General Animal-related Research Factors	0.111111	0.261905	0.217391	0.136364	0	0	General research animal related factors	animals, behaviour, surgery, rodents	"Anything with the animals honestly", "Knowing my team mates care about the animals mental and physical wellbeing.", "Showing the animals come first,"
ResearchAnimals_Translate	Research Translatability	0.0222222	0.047619	0.217391	0.0454545	0	0	Lack of information about the translatability of the animal research being performed	translate, results, implications, big picture	"Although I know [the animals] provide a window of understanding I don't think that the results are translated quick enough to human patients", "Reminding myself the use of research animals is needed to understand health and disease, to learn, and development treatments. In other words, reminding myself of the good that comes from performing well designed research."
ResearchAnimals_Procedure	Performing Animal Procedures	0.0888889	0.0714286	0	0.0454545	0	0	Witnessing an animal undergo procedures for research contributing to CF	viewing procedures, frequency of procedures, repeated procedures, head implants	"It's definitely more difficult when we have to perform procedures that cause more than momentary distress or pain", "Long, repeated procedures"
ResearchAnimals_Stigma	Openness about Animal Research	0	0.047619	0	0	0	0	Lack of openess about [importance of] animal research by others contributing to CF	backlash, lack of understanding, public	"Make sure employees understand what the animals' sacrifice does for the world", "Feeling so responsible for the animals in my care and working so hard to make sure they have the best lives possible but still receiving public backlash/ lack of understanding."
ResearchAnimals_Bond	Human-Animal Bond	0	0	0.0217391	0.0681818	0	0	Human-animal bond contributing to CF (because animals are euthanasized/experiencing stress or pain)	human-animal bond, connection	"Short studies are easier to feel compassion fatigue since the animals are not around as long and there isnt much of a bond between animals and handlers.", "When I see my coworkers sharing positive moments with research animals.", "Taking the time to interact with the animals individually. Bonding with them and learning their behaviors helps to recognize when animals are in distress"
Mental Health	Mental Health	0.2	0.119048	0.0869565	0.340909	0.357143	0.153846	Factors that improve or worsen an individual's mental health
MentalHealth_SelfCare	Self Care	0	0.0238095	0	0.25	0	0.0769231	Actions to practice self-care/care for one's mental health	hobby, outside work interests, travel, social, exercise	"Spending time with friends. Exercising.", "Prioritizing self-care to prevent more significant depression and fatigue.", "It usually is better if I hang out with a little one, like my niece. Small kids really help you look at the bigger picture and quiet all the thoughts in your head. They make you present. If I can't see my niece...funny movies, trying to take a walk outside, watching funny vide…
MentalHealth_PersonalStress	Personal Stress	0.111111	0.047619	0	0	0	0	Specific experiences in personal life leading to stress or feelings of burnout/poor mental health	neglecting own needs, personal life stressors, personal reasons	"The addition of personal life stressors", "This can be made worse if my personal life is also heavy with stress or pain.", "Not taking care of your personal and mental health."
MentalHealth_General	General Mental Health	0.0888889	0.047619	0.0217391	0	0.0357143	0	General mental health related factors	support mental health, de-stress, loss, powerless	"To take mental breaks.", "General feelings of frustration with work. Existential feelings.", "support and necessary resources to support their mental and physical health"
MentalHealth_Talk	Talking about my Mental Health	0	0	0	0.136364	0.142857	0	Talking to someone about one's feelings or mental health (professional or not)	talk, therapist, share with others, talk about feelings	"Being able to share the burden with others", "Providing people to talk to about our job-specific stress/traumas"
MentalHealth_Community	Having a Community	0	0	0	0.0454545	0.142857	0.0769231	Organized community or events to serve as a support system (specific location)	events, meet people, supportive community, gatherings	"A solid multidisciplinary support", "A supportive community with regular gatherings", " If there was a place to go when experiencing it, or having your team talking about it"
Compassion Fatigue	Compassion Fatigue-Specific Factors	0.0222222	0.0714286	0	0.0909091	0.392857	0.769231	Factors that are specific to compassion fatigue-related needs
CompassionFatigue_Normalize	Normalize CF	0	0	0	0	0	0.307692	Normalization of compassion fatigue and a reduction in the stigma surrounding it by educating others	stigma, normalizing, public awareness, teach others about CF	"Researchers at my institution to learn about compassion fatigue and know that we have a resiliency program, even if they do not often work hands-on with animals. This might give others some insight into the work we do, and help them understand some of what we go through to help facilitate their research", "Helping individuals and leads build skills to identify signs of compassion fatigue, and no…
CompassionFatigue_Resources	Resources to Combat CF	0	0.0238095	0	0	0	0.461538	Resources on how to identify and cope with compassion fatigue	coping mechanisms, quick tips, recognize CF, signs	"Meaningful and readily available resources", "Teaching employees coping mechanisms for combatting compassion fatigue before it gets serious", "More "quick hits" for addressing compassion fatigue. Regular reminders/options for help."
CompassionFatigue_Talk	Talking to People with CF	0	0	0	0.0681818	0	0.0769231	Talking to someone else who has experienced compassion fatigue	not alone, CF common experience, feel the same	"It may also help others not feel so alone knowing that most people experience compassion fatigue especially in a research environment","More discussion and sharing of personal experiences for the purposes of acknowledging this is a common and shared experience."
CompassionFatigue_General	General CF-Specific Factors	0.0222222	0.047619	0	0.0227273	0	0.0769231	General compassion fatigue related factors	help with CF, acknowledge CF, co-workers with CF	"Help recognize compassion fatigue in there staff in yourself.","Having an organization/workplace that is very aware and openly acknowledges compassion fatigue."
No_CF	Don't experience CF	0.0222222	0	0.0217391	0.0454545	0	0	Not experiencing CF	no CF, do not experience	"I don't feel I have CF"
No_CFBetter	Nothing makes CF better	0	0	0.0217391	0.0227273	0	0	Nothing helps compassion fatigue, no changes could relieve CF		"Extreme compassion fatigue (like I experienced in academia) - honestly, it truly felt like nothing made it better but to leave the situation"
