# Supplementary material for: Building resilience in animal research: a two-year mixed methods survey of organizational support programs
Source: Front Vet Sci. 2026 Feb 3;12:1736974. doi: 10.3389/fvets.2025.1736974 (PMC12911429; doi:10.3389/fvets.2025.1736974)
Supplement: SUPPLEMENTARY TABLE S3 — Descriptive data results and percentages. [file Table_3.XLSX]

## Sheet: Sheet1
	Baseline		Year 2
	N	% of Total	N	% of Total
Descriptive Compassion Fatigue	53		52
I enjoy my work. I have no symptoms of compassion fatigue	4	0.0755	5	0.0943
Occasionally I feel burned out or feel some stress from my work with animals, but I don’t really feel like I have compassion fatigue	37	0.6981	33	0.6226
I am definitely burning out and have symptoms of compassion fatigue from my work with animals	10	0.1887	9	0.1698
The symptoms of compassion fatigue that I’m experiencing won’t go away	2	0.0377	3	0.0566
I feel so much compassion fatigue and often wonder if I can go on. I am at the point where I may need some changes or may need to seek some sort of help	0	0	2	0.0377
Compassion Satisfaction	49		49
Low (22 or less)	0	0.0566	0	0.0377
Medium (23 to 41)	35	0.6604	34	0.6415
High (42 or more)	14	0.283	15	0.3208
Burnout	49		49
Low (22 or less)	26	0.5472	19	0.434
Medium (23 to 41)	23	0.4528	30	0.566
High (42 or more)	0	0	0	0
Secondary Traumatic Stress	49		49
Low (22 or less)	29	0.6038	25	0.5472
Medium (23 to 41)	20	0.3962	24	0.4528
High (42 or more)	0	0	0	0
Perceived Stress Scale	49		49
Low (13 or less)	3	0.0612	3	0.0612
Medium (14 to 26)	45	0.9184	45	0.9184
High (27 or more)	1	0.0204	1	0.0204
